# Supplementary material for: How Many Genes Are Expressed in a Transcriptome? Estimation and Results for RNA-Seq
Source: PLoS One. 2015 Jun 24;10(6):e0130262. doi: 10.1371/journal.pone.0130262 (PMC4479379; doi:10.1371/journal.pone.0130262)
Supplement: S1 Table — Presents all statistics relevant to missing genes estimation in all datasets analyzed in an Excel file. (XLSX) [file pone.0130262.s002.xlsx]

## Sheet: Description
Additional file 2 for "How many genes are expressed in a transcriptome? Luis Fernando García-Ortega and Octavio Martínez. omartine@langebio.cinvestav.mx
This page contain the description of the variables; page "Accession" gives a short description of each accession and "Statistics" give the main statistics related with missing genes.
Page	Column	Description
Accession	id	Numeric identifier
	Accession	Identifier for the accession (See GEO, Array Express or citations in main text)
	Organism	Scientific name of the organism
	Title	Title given to the accession (short description of the study)
Statistics	id	Numeric identifier
	Accession	Identifier for the accession (See GEO, Array Express or citations in main text)
	File	Identifier for the file (column of counts), 'Total' are columns containing the counts for each gene in all files of the accession
	N	Sample size (total number of mapped gene tags)
	g	Estimated (observed) number of genes
	Chao1	Value of the estimated number of missing genes, f0, using the Chao1 estimator
	Medial	Value of the estimated number of missing genes, f0, using the Medial estimator
	h6	Value of the estimated number of missing genes, f0, using our h6 estimator (harmonic estimator of degree 6)
	Sh6	Estimated standard deviation for the h6 value based in 1000 parametric bootstrap pseudoreplicates under Poisson distribution
	Lh6	Approximated lower 95% confidence limit for h6
	Uh6	Approximated upper 95% confidence limit for h6
	T	Estimated sample size needed to obtain P[f0>0] = 0.05 (see Additional file 1 for details)
	rTN	Ratio of T/N (rounded)
	m_Chao	Estimated extra sample needed to obtain 95% of the number of missing genes estimated by Chao1; NULL values appear when the condition for the approximation is not fulfilled (see main text).
	m_h6	Estimated extra sample needed to obtain 95% of the number of missing genes estimated by h6; NULL values appear when the condition for the approximation is not fulfilled (see main text).

## Sheet: Accession
id	Accession	Organism	Title
3	E-GEOD-16789	Zea mays	Expression of genes and transposons in mop1 mutants and non-mutants
6	E-GEOD-16868	Zea mays	Gene Expression between two cell layers in maize shoot apical meristem
13	E-GEOD-27971	Tetrahymena thermophila	RNA-seq analysis of Tetrahymena thermophila
18	E-GEOD-29134	Glycine max	Epigenetic Regulation of the Transition from Seed Maturation to Germination in Soybean
22	E-GEOD-29162	Glycine max	Transcript Profiling of Soybean Seed Compartments Using Laser Capture Microdissection Coupled With RNA-Seq
33	E-GEOD-29163	Glycine max	Genome-Wide Transcript Profiling During Soybean Seed Development and Throughout the Soybean Life Cycle
36	E-GEOD-29992	Mus musculus	Genome-wide profiling of E12.5 cardiomyocytes RNA expression in both heterozygous control and mutant
40	E-GEOD-33793	Physarum polycephalum	RNA-seq characterization of Physarum macroplasmodia
57	E-GEOD-34914	Homo sapiens	Deep Sequence Analysis of non-small cell lung cancer: Integrated analysis of gene expression, alternative splicing, and single nucleotide variations in lung adenocarcinomas with and without oncogenic KRAS mutations
77	E-GEOD-37544	Bos taurus	RNA-seq analysis of differential gene expression in liver from lactating dairy cows divergent in negative energy balance
82	E-GEOD-38298	Candida albicans	RNA sequencing revealed novel actors of the acquisition of drug resistance in Candida albicans
91	E-GEOD-38435	Drosophila melanogaster	New partners in regulation of gene expression: the Enhancer of Trithorax and Polycomb Corto interacts with methylated Ribosomal Protein L12 via its chromodomain.
96	E-GEOD-40285	Mus musculus	RNA-Seq of control and ELL2-depleted MPC11 plasmacytoma cell lines
101	E-GEOD-42960	Homo sapiens	The effect of nicotinamide on dysregulated genes associated with frataxin deficiency in FRDA.
110	E-GEOD-43667	Sus scrofa	Deep Sequencing of the Porcine Endometrial Transcriptome on Day 14 of Pregnancy
131	E-GEOD-44171	Sus scrofa	RNA deep sequencing reveals novel candidate genes and polymorphisms in boar testis and liver tissues with divergent androstenone levels.
140	E-GEOD-44384	Homo sapiens	NSun2-mediated cytosine-5 methylation in Vault non-coding RNA determines its processing into small RNAs [RNA-seq]
174	E-GEOD-45474	Mus musculus	Quantitative Mammalian Transcriptomics using Designed Primer-based Amplification
179	E-GEOD-46953	Mus musculus	Default DNA Methylation is Preceded by Broad, Low-Level Transcription in Fetal Male Germ Cells and Is Inversely Patterned by Dynamic H3K4 Methylation (RNA-Seq)
186	E-GEOD-47735	Mus musculus	Interplay of host microbiota, genetic perturbations, and inflammation promote local development of intestinal neoplasms in mice
203	E-GEOD-48147	Bos taurus	Effect of maternal methionine supplementation on the transcriptome of bovine preimplantation embryos
212	E-GEOD-48862	Sus scrofa	Deep sequencing of the porcine endometrial transcriptome on day 12 of pregnancy
218	E-GEOD-51091	Neurospora crassa	Transcriptional comparison of the filamentous fungus Neurospora crassa growing on three major monosaccharides D-glucose, D-xylose and L-arabinose
222	E-GEOD-53024	Homo sapiens	Architecture of Epigenetic Reprogramming Following Twist1 Mediated Epithelial-Mesenchymal Transition [RNA-seq]
228	E-GEOD-56890	Mus musculus	Next Generation Sequencing of Wild-Type FVB/NJ Mouse Cardiac Polyadenylated RNA After 1 Week Pressure Overload
239	E-MTAB-1178	Mus musculus	Transcription profiling by high throughput sequencing of primordial germ cells from e6.5, e7.5, e8.5 embryos and e7.5 somatic neighbours and Blimp1-KO mice
254	E-MTAB-651	Homo sapiens	RNA-seq of human HCT116 cells after RNAi knock-down of signal transduction components
262	Sunflower	Helianthus annuus L.	Transcriptomic landscape of prophase I sunflower male meiocytes Nathalia
298	GSE1581	Mus musculus	MPSS mouse transcriptome analysis project
307	GSE54123	Capsicum annuum L.	Dynamics of the chili pepper transcriptome during fruit development
340	HumanMPSS	Homo sapiens	MPSS of human organs
341	E-GEOD-33853	Saccharina japonica	Transcriptome sequencing and comparative expression profiling analysis of Saccharina japonica under blue light

## Sheet: Statistics
id	Accession	File	N	g	Chao1	Medial	h6	Sh6	Lh6	Uh6	T	rTN	m_Chao	m_h6
1	E-GEOD-16789	f1	2156241	22576	2126	4251	4863	94	4680	5047	23254234	11	1005144	5359167
2	E-GEOD-16789	f2	3248869	23366	2288	4576	4815	91	4637	4993	34912064	11	1805701	8070417
3	E-GEOD-16789	Total	5405110	24743	1869	3739	4270	83	4107	4433	57631088	11	1567695	11371848
4	E-GEOD-16868	f1	2617839	19343	1437	2874	3086	72	2945	3227	26982503	10	793908	5323849
5	E-GEOD-16868	f2	7377516	20681	1493	2985	3488	77	3336	3639	76131979	10	2105717	17536943
6	E-GEOD-16868	Total	9995355	21602	1553	3106	3421	76	3272	3571	103375418	10	2865103	21623465
7	E-GEOD-27971	f1	19699383	19675	746	1491	1510	51	1410	1611	194372825	10	NULL	10673315
8	E-GEOD-27971	f2	10826359	20280	737	1475	1372	49	1276	1468	107029157	10	NULL	3487757
9	E-GEOD-27971	f3	5996894	19539	793	1585	1465	48	1372	1559	59308903	10	NULL	2890676
10	E-GEOD-27971	f4	4370009	19669	796	1592	1397	48	1303	1491	43531530	10	NULL	1584291
11	E-GEOD-27971	f5	12288948	20763	771	1541	1445	50	1348	1542	122426783	10	NULL	4298183
12	E-GEOD-27971	f6	11402490	23181	360	720	559	30	500	619	106847791	9	NULL	NULL
13	E-GEOD-27971	Total	64584083	23770	258	517	383	24	336	429	575986462	9	NULL	NULL
14	E-GEOD-29134	f2	16120894	37120	2833	5667	5941	96	5752	6130	178138136	11	4943099	30103014
15	E-GEOD-29134	f3	38011608	40550	3069	6137	7280	112	7061	7500	419832913	11	12401731	95918253
16	E-GEOD-29134	f4	21512278	37997	2920	5839	6541	104	6337	6746	238376247	11	6708362	45534593
17	E-GEOD-29134	f5	28190429	44565	2397	4794	4903	94	4720	5087	306317875	11	517264	35217278
18	E-GEOD-29134	Total	103835209	48306	2303	4606	5403	95	5217	5588	1127226870	11	NULL	147492613
19	E-GEOD-29162	f1	11603055	30893	1474	2948	2900	67	2769	3032	120668856	10	NULL	10790801
20	E-GEOD-29162	f2	8365831	27389	1594	3189	3187	75	3041	3334	87554842	10	708155	10882308
21	E-GEOD-29162	f3	11894273	34521	1463	2925	2663	65	2535	2790	123462201	10	NULL	6886615
22	E-GEOD-29162	Total	31863159	39013	1512	3024	2752	66	2624	2881	330642042	10	NULL	14698843
23	E-GEOD-29163	f1	45726019	45821	2802	5604	6698	106	6491	6904	501208769	11	6161354	97071543
24	E-GEOD-29163	f2	22019637	44126	2488	4976	5684	104	5480	5888	240701847	11	1246445	36022493
25	E-GEOD-29163	f3	25210173	45227	2307	4614	5091	96	4902	5280	274371664	11	NULL	33095911
26	E-GEOD-29163	f4	38203658	45396	2683	5366	5958	100	5762	6154	417197841	11	3965770	67558377
27	E-GEOD-29163	f5	21512278	37997	2920	5839	6541	103	6340	6743	238376247	11	6708362	45534593
28	E-GEOD-29163	f6	23347386	43523	2496	4992	5676	96	5487	5864	253875069	11	1750412	40924352
29	E-GEOD-29163	f7	20173046	44982	2512	5023	5747	97	5556	5938	219712461	11	1030865	34421148
30	E-GEOD-29163	f8	10296612	42280	2167	4333	4816	92	4635	4997	111786960	11	NULL	13332666
31	E-GEOD-29163	f9	32272755	47414	1428	2856	2861	69	2725	2997	339128226	11	NULL	6354508
32	E-GEOD-29163	f10	18581576	45519	2195	4390	4822	88	4650	4994	200978781	11	NULL	22796112
33	E-GEOD-29163	Total	257343140	54644	1967	3935	4295	84	4130	4460	2739256399	11	NULL	193486132
34	E-GEOD-29992	f1	13944617	20310	1063	2125	2301	58	2188	2415	140240717	10	NULL	19071366
35	E-GEOD-29992	f2	14122579	20535	1072	2143	2317	62	2196	2438	141983163	10	NULL	19405764
36	E-GEOD-29992	Total	28067196	21446	1063	2126	2429	63	2305	2553	282294651	10	NULL	40461436
37	E-GEOD-33793	f1	1038237	11315	2172	4344	6887	127	6639	7135	11394563	11	880621	4831512
38	E-GEOD-33793	f2	562885	3076	199	397	265	19	227	303	4855674	9	75320	241196
39	E-GEOD-33793	f3	785984	8849	968	1935	2193	71	2054	2332	8150848	10	315545	1452887
40	E-GEOD-33793	Total	2387106	16331	2238	4476	5588	111	5370	5807	26426885	11	1426160	6593233
41	E-GEOD-34914	f1	11025064	18094	223	446	538	34	471	604	100883525	9	NULL	NULL
42	E-GEOD-34914	f2	15787791	17717	148	296	387	30	328	447	140802950	9	NULL	NULL
43	E-GEOD-34914	f3	15216356	17949	224	448	532	35	464	600	139013304	9	NULL	NULL
44	E-GEOD-34914	f4	18144605	18027	196	393	492	35	425	560	164214439	9	NULL	NULL
45	E-GEOD-34914	f5	17817204	18332	209	419	493	35	425	561	161534337	9	NULL	NULL
46	E-GEOD-34914	f6	21283621	17954	198	396	454	32	391	517	191318054	9	NULL	NULL
47	E-GEOD-34914	f7	17886636	17248	152	304	408	33	342	473	160073132	9	NULL	NULL
48	E-GEOD-34914	f8	20232048	17856	182	364	482	33	417	547	182543362	9	NULL	NULL
49	E-GEOD-34914	f9	23609958	18621	201	401	513	34	446	580	214422033	9	NULL	NULL
50	E-GEOD-34914	f10	21505039	18224	182	364	476	33	410	541	193774417	9	NULL	NULL
51	E-GEOD-34914	f11	21866549	17191	139	277	379	33	314	443	194786870	9	NULL	NULL
52	E-GEOD-34914	f12	24485666	17889	164	327	411	31	349	473	218817733	9	NULL	NULL
53	E-GEOD-34914	f13	24643155	17839	181	361	446	34	381	512	221755807	9	NULL	NULL
54	E-GEOD-34914	f14	22895603	17726	158	316	446	35	378	515	206250220	9	NULL	NULL
55	E-GEOD-34914	f15	20297004	17549	131	263	305	28	249	361	178601689	9	NULL	NULL
56	E-GEOD-34914	f16	17264356	18320	178	355	448	33	383	513	155686035	9	NULL	NULL
57	E-GEOD-34914	Total	313960655	20422	129	257	291	25	242	340	2676029117	9	NULL	NULL
58	E-GEOD-37544	f1	2002035	14346	835	1670	1730	51	1630	1830	19650111	10	169694	2827205
59	E-GEOD-37544	f2	2003287	14306	814	1627	1796	53	1693	1899	19702531	10	125013	3014372
60	E-GEOD-37544	f3	1994076	14147	903	1806	1953	56	1844	2063	19736979	10	322135	3384313
61	E-GEOD-37544	f4	1774011	13909	916	1832	1728	51	1629	1827	17484225	10	352074	2485140
62	E-GEOD-37544	f5	2147404	14240	912	1824	1764	53	1659	1868	21106437	10	381002	3143671
63	E-GEOD-37544	f6	1221833	13426	890	1780	1878	53	1775	1982	12132370	10	224802	1957467
64	E-GEOD-37544	f7	1807515	14102	890	1779	1943	53	1840	2046	17867250	10	273298	3083924
65	E-GEOD-37544	f8	2144462	14234	970	1940	1878	53	1773	1983	21115472	10	523179	3517254
66	E-GEOD-37544	f9	2009696	14363	944	1888	2010	54	1905	2115	19831586	10	402542	3665026
67	E-GEOD-37544	f10	2194442	14412	856	1712	1785	51	1686	1884	21510373	10	231758	3341147
68	E-GEOD-37544	f11	2334234	14506	882	1764	1838	53	1735	1942	22913148	10	298702	3701583
69	E-GEOD-37544	f12	1869837	14136	904	1808	1769	53	1666	1873	18449577	10	314626	2674998
70	E-GEOD-37544	f13	2304002	14341	863	1726	1785	53	1681	1890	22584303	10	271464	3527100
71	E-GEOD-37544	f14	2306798	14365	827	1654	1832	55	1725	1939	22638924	10	172700	3678352
72	E-GEOD-37544	f15	2241342	14306	887	1774	1737	52	1635	1838	22001307	10	328182	3198133
73	E-GEOD-37544	f16	1943947	14207	937	1873	1896	55	1788	2004	19174909	10	392691	3203046
74	E-GEOD-37544	f17	2204508	14263	847	1695	1791	53	1686	1895	21606664	10	231297	3420847
75	E-GEOD-37544	f18	1658352	13867	780	1559	1646	53	1544	1749	16304861	10	84518	2151997
76	E-GEOD-37544	f19	2076201	14109	835	1669	1678	54	1572	1784	20406602	10	201243	2759073
77	E-GEOD-37544	Total	38237982	16920	689	1378	1680	57	1569	1791	369326103	10	NULL	47325859
78	E-GEOD-38298	X1	11838241	6087	72	144	108	13	83	134	87622792	7	NULL	NULL
79	E-GEOD-38298	X2	13049300	6096	77	154	127	15	99	156	97044120	7	NULL	NULL
80	E-GEOD-38298	X3	5172442	6011	84	167	152	17	119	184	39631689	8	NULL	NULL
81	E-GEOD-38298	X4	5913324	6041	72	144	158	18	123	193	45143687	8	NULL	NULL
82	E-GEOD-38298	Total	35973307	6096	1	2	7	6	0	20	186991824	5	NULL	NULL
83	E-GEOD-38435	X1	22040209	23941	1474	2947	3157	71	3018	3295	228776712	10	2911964	35619471
84	E-GEOD-38435	X2	21658089	24014	1362	2724	3056	74	2911	3201	224359955	10	1293419	33314616
85	E-GEOD-38435	X3	22583811	24198	1897	3793	3933	81	3775	4092	237109506	10	8610574	49084973
86	E-GEOD-38435	X4	22152249	24293	1737	3473	3919	79	3764	4074	232554705	10	5968969	47721197
87	E-GEOD-38435	X5	17906801	23557	1637	3274	3810	78	3657	3963	186821921	10	4405774	40108172
88	E-GEOD-38435	X6	17312865	23476	1590	3180	3835	78	3683	3987	180354948	10	3817635	39971306
89	E-GEOD-38435	X7	13786534	22822	1559	3119	3712	83	3550	3874	143531061	10	3106442	30899214
90	E-GEOD-38435	X8	13046948	22814	1788	3576	4020	82	3860	4180	136349118	10	4922095	32464270
91	E-GEOD-38435	Total	150487506	24293	25	49	39	8	23	55	1132476501	8	NULL	NULL
92	E-GEOD-40285	f1	8323915	16078	2229	4458	11466	175	11123	11808	89455055	11	6925440	84845073
93	E-GEOD-40285	f2	13914488	17447	1928	3857	6514	126	6266	6762	149441885	11	7799565	64810255
94	E-GEOD-40285	f3	5088789	17594	1903	3806	5217	108	5006	5429	54472134	11	2834078	17667033
95	E-GEOD-40285	f4	3496471	16600	2316	4632	7852	131	7596	8108	37841101	11	2820229	19851134
96	E-GEOD-40285	Total	30823663	19885	932	1865	1576	53	1471	1680	313451166	10	NULL	13942885
97	E-GEOD-42960	f1	20296817	16970	755	1511	1724	56	1614	1834	198865902	10	NULL	23199627
98	E-GEOD-42960	f2	15035240	16536	793	1587	1844	57	1733	1956	147683604	10	NULL	20415314
99	E-GEOD-42960	f3	23449882	17303	906	1813	2048	56	1938	2158	231473316	10	NULL	36261088
100	E-GEOD-42960	f4	31083995	17312	882	1764	1979	56	1869	2088	305223625	10	NULL	46860537
101	E-GEOD-42960	Total	89865934	18593	766	1532	1881	56	1772	1991	877727866	10	NULL	114918448
102	E-GEOD-43667	f1	30547312	20601	12	25	58	24	11	106	240868529	8	NULL	NULL
103	E-GEOD-43667	f2	31084620	20694	13	27	53	22	9	97	244173297	8	NULL	NULL
104	E-GEOD-43667	f3	28035007	20715	12	23	51	24	4	97	219363316	8	NULL	NULL
105	E-GEOD-43667	f4	32639743	20815	17	33	77	26	26	128	261194577	8	NULL	NULL
106	E-GEOD-43667	f5	29009827	20829	23	46	98	27	45	150	237798965	8	NULL	NULL
107	E-GEOD-43667	f6	41016150	20933	16	33	67	24	21	114	325453924	8	NULL	NULL
108	E-GEOD-43667	f7	32853822	20653	13	27	61	23	17	106	258563604	8	NULL	NULL
109	E-GEOD-43667	f8	32763612	20815	14	28	64	23	19	109	258095088	8	NULL	NULL
110	E-GEOD-43667	Total	257950093	22419	11	22	53	23	8	98	1974572671	8	NULL	NULL
111	E-GEOD-44171	f1	7169508	18032	1069	2139	2179	60	2063	2296	72528349	10	682523	9463134
112	E-GEOD-44171	f2	6527730	18057	1061	2122	2006	57	1895	2117	65989519	10	574638	7205534
113	E-GEOD-44171	f3	15738503	19101	760	1519	1566	52	1463	1668	155354534	10	NULL	10315953
114	E-GEOD-44171	f4	12979521	18836	777	1554	1490	51	1390	1590	128405070	10	NULL	7295325
115	E-GEOD-44171	f5	12465410	18773	871	1741	1552	46	1462	1641	123610289	10	NULL	7879560
116	E-GEOD-44171	f6	13794212	18986	812	1624	1713	52	1612	1815	137192608	10	NULL	11131478
117	E-GEOD-44171	f7	15980237	19134	831	1663	1650	51	1550	1750	157900762	10	NULL	12151062
118	E-GEOD-44171	f8	7252516	18116	1017	2033	2003	57	1890	2115	73112161	10	366450	8162492
119	E-GEOD-44171	f9	6163224	17771	1018	2036	2139	59	2023	2256	62544535	10	383885	7699069
120	E-GEOD-44171	f10	7206434	18160	969	1937	1966	58	1852	2081	72540946	10	73407	7863422
121	E-GEOD-44171	f11	13874257	16777	993	1986	2043	57	1932	2155	139740381	10	1263409	18103669
122	E-GEOD-44171	f12	20772772	16623	779	1559	1607	50	1509	1704	204921820	10	NULL	19162370
123	E-GEOD-44171	f13	8597105	15551	1074	2147	2023	61	1904	2142	86936298	10	1869336	11470728
124	E-GEOD-44171	f14	6190882	15655	1001	2002	2077	59	1961	2192	62881664	10	862159	8276268
125	E-GEOD-44171	f15	15366277	16118	1059	2117	2044	57	1932	2155	154755198	10	2803636	21001529
126	E-GEOD-44171	f16	12868688	16430	876	1752	1748	56	1638	1857	128355150	10	124347	13357219
127	E-GEOD-44171	f17	6752150	15248	1161	2323	2619	66	2489	2748	69257554	10	1864811	13016609
128	E-GEOD-44171	f18	26796325	16333	946	1892	1807	51	1707	1908	266855469	10	2124222	30808433
129	E-GEOD-44171	f19	5798824	15375	1199	2398	2301	60	2184	2417	59273143	10	1821966	9052619
130	E-GEOD-44171	f20	6232859	15331	1177	2354	2352	59	2236	2467	63571108	10	1886378	10399361
131	E-GEOD-44171	Total	228527434	20857	263	526	521	31	460	583	2051986447	9	NULL	NULL
132	E-GEOD-44384	f1	64713696	24577	3604	7207	9261	128	9010	9513	712519490	11	70568848	328345645
133	E-GEOD-44384	f2	66129256	24567	3463	6927	8986	121	8750	9222	726966049	11	67932905	326980495
134	E-GEOD-44384	f3	66567999	24525	3656	7313	9748	128	9497	9999	733321013	11	74364863	361438482
135	E-GEOD-44384	f4	67190706	24407	3603	7206	9726	127	9477	9975	739357735	11	74202477	368898876
136	E-GEOD-44384	f5	73342138	24578	3376	6751	8951	124	8708	9195	805289832	11	72524899	365366138
137	E-GEOD-44384	f6	71017138	24421	3473	6945	8956	127	8706	9205	779501537	11	75014770	356328755
138	E-GEOD-44384	f7	70062837	24250	3330	6660	7395	113	7173	7616	763487049	11	74218619	288297729
139	E-GEOD-44384	f8	67126964	24665	3855	7710	10247	141	9972	10523	741803754	11	79650745	376803855
140	E-GEOD-44384	Total	546150734	31375	2941	5883	7131	111	6913	7349	6011010700	11	280240704	1650332105
141	E-GEOD-45474	f1	15395435	15246	867	1734	2027	61	1907	2146	153599382	10	885431	24106663
142	E-GEOD-45474	f2	15042168	14864	791	1583	1804	58	1691	1916	149248758	10	123834	20045833
143	E-GEOD-45474	f3	15707808	14953	840	1679	1807	57	1695	1919	156180475	10	758338	20433622
144	E-GEOD-45474	f4	15695756	14973	939	1879	2101	59	1984	2218	156538661	10	2227345	26996453
145	E-GEOD-45474	f5	14593551	14868	943	1887	2168	61	2050	2287	146015974	10	2141135	26023872
146	E-GEOD-45474	f6	15450185	15123	985	1970	2397	64	2272	2523	155369288	10	2561319	31206642
147	E-GEOD-45474	f7	13053122	13430	714	1428	1504	52	1402	1606	128269377	10	93922	14468591
148	E-GEOD-45474	f8	3110866	13546	1423	2846	3526	76	3377	3674	32037774	10	1867623	10214828
149	E-GEOD-45474	f9	10324740	15235	1326	2652	3131	74	2985	3276	105680552	10	4509189	27724333
150	E-GEOD-45474	f10	8181409	15151	1219	2438	3061	74	2916	3205	83719237	10	2786552	21286968
151	E-GEOD-45474	f11	10387268	15306	984	1969	2526	69	2391	2661	105161482	10	1513185	21362936
152	E-GEOD-45474	f12	6052521	12955	756	1513	1498	51	1398	1599	59463663	10	475375	6976914
153	E-GEOD-45474	f13	6050089	12648	725	1450	1402	48	1309	1496	58954994	10	405769	6703274
154	E-GEOD-45474	f14	5777440	11986	583	1167	1016	41	935	1096	55091012	10	NULL	3686117
155	E-GEOD-45474	f15	6721838	12002	653	1305	1255	43	1171	1339	64401695	10	182025	7248559
156	E-GEOD-45474	f16	2815137	9603	718	1436	1556	46	1465	1647	27013090	10	884521	5957043
157	E-GEOD-45474	f17	3170278	9589	810	1620	1998	56	1889	2108	30624435	10	1416120	9756653
158	E-GEOD-45474	f18	427556	6531	1759	3519	5342	104	5138	5545	4417610	10	690387	3185871
159	E-GEOD-45474	f19	448933	6465	1714	3429	5328	104	5125	5531	4633322	10	708482	3381439
160	E-GEOD-45474	f20	10738438	17455	1420	2841	3004	71	2865	3143	110876859	10	3987813	22218766
161	E-GEOD-45474	f21	10409094	17380	1237	2474	2725	73	2582	2868	107020596	10	2443696	18897597
162	E-GEOD-45474	f22	5855969	13399	1152	2305	2755	69	2619	2891	59680179	10	2268403	14468615
163	E-GEOD-45474	f23	5996577	14280	1506	3013	3583	80	3426	3739	61772474	10	3822639	19543525
164	E-GEOD-45474	f24	5019740	11734	730	1460	1472	51	1373	1572	49395800	10	603110	6154519
165	E-GEOD-45474	f25	5377108	11654	738	1476	1534	50	1435	1632	53077360	10	699194	7010726
166	E-GEOD-45474	f26	10389043	17026	1361	2723	3098	73	2954	3242	106938594	10	3664514	23886578
167	E-GEOD-45474	f27	10678979	13138	690	1379	1448	48	1353	1542	102709929	10	NULL	13747497
168	E-GEOD-45474	f28	11399814	12910	724	1449	1362	45	1272	1451	109221176	10	676061	13497056
169	E-GEOD-45474	f29	13389156	13271	742	1485	1492	48	1399	1586	128548577	10	757408	18556569
170	E-GEOD-45474	f30	28454626	14453	692	1384	1565	52	1463	1667	277014346	10	NULL	34426006
171	E-GEOD-45474	f31	30609013	14349	673	1346	1548	53	1444	1652	296653064	10	NULL	38050144
172	E-GEOD-45474	f32	25897343	14052	796	1592	1711	53	1607	1815	252415283	10	1644584	39157090
173	E-GEOD-45474	f33	28350009	14183	777	1555	1646	54	1541	1752	276158773	10	976552	39205020
174	E-GEOD-45474	Total	370971009	20998	800	1599	1613	52	1511	1715	3632716034	10	NULL	231842093
175	E-GEOD-46953	f1	102318386	18404	9	18	33	9	14	51	710478857	7	NULL	NULL
176	E-GEOD-46953	f2	106311568	15717	8	15	NULL	6	NULL	NULL	687920865	6	NULL	NULL
177	E-GEOD-46953	f3	107559366	15990	9	19	NULL	6	NULL	NULL	708227291	7	NULL	NULL
178	E-GEOD-46953	f4	99373072	16227	5	10	14	7	0	29	643203431	6	NULL	NULL
179	E-GEOD-46953	Total	415562392	18752	8	16	25	8	9	41	2768864416	7	NULL	NULL
180	E-GEOD-47735	f1	9784040	17301	666	1332	1224	52	1122	1326	98048266	10	NULL	2895175
181	E-GEOD-47735	f2	8534492	15985	532	1064	880	42	798	963	83721210	10	NULL	344091
182	E-GEOD-47735	f3	13350119	15045	703	1407	933	31	872	994	126586031	9	NULL	2867367
183	E-GEOD-47735	f4	8553952	12867	603	1205	1336	44	1250	1422	79910109	9	NULL	12343127
184	E-GEOD-47735	f5	7496143	15436	1429	2858	3361	81	3203	3519	78548079	10	3098067	17610284
185	E-GEOD-47735	f6	6632645	15973	901	1802	1710	56	1600	1820	67313313	10	298483	5707012
186	E-GEOD-47735	Total	54351391	21370	950	1900	1914	61	1794	2034	554976093	10	NULL	37092371
187	E-GEOD-48147	f1	7739297	11486	840	1681	1707	54	1602	1812	75512102	10	2277247	14173119
188	E-GEOD-48147	f2	6841660	10774	774	1549	1579	50	1481	1676	66190831	10	1904248	12421002
189	E-GEOD-48147	f3	5705871	11602	794	1588	1597	51	1497	1697	55646214	10	1270730	9131954
190	E-GEOD-48147	f4	6646625	11739	1057	2113	2093	54	1987	2199	65251180	10	3744767	16374546
191	E-GEOD-48147	f5	7595778	10999	674	1349	1360	47	1268	1451	72846099	10	987534	10861476
192	E-GEOD-48147	f6	1780490	7843	1418	2836	3817	82	3657	3978	18186742	10	2018873	9122174
193	E-GEOD-48147	f7	6176590	11367	831	1663	1636	52	1535	1737	60490682	10	1729855	10145442
194	E-GEOD-48147	f8	7903388	10399	853	1706	1785	54	1680	1891	76065453	10	3614892	19550820
195	E-GEOD-48147	f9	7458990	12252	685	1371	1365	47	1273	1457	71959475	10	371176	8919255
196	E-GEOD-48147	f10	7752140	11370	656	1313	1457	52	1355	1559	74865322	10	555383	11554980
197	E-GEOD-48147	f11	7468165	10696	712	1423	1643	52	1542	1745	72122846	10	1464856	14993636
198	E-GEOD-48147	f12	6064546	12088	834	1668	1682	49	1587	1778	59588178	10	1359708	9602897
199	E-GEOD-48147	f13	8010638	11065	798	1596	1679	53	1575	1783	77976687	10	2187859	15048004
200	E-GEOD-48147	f14	6726756	11288	710	1420	1439	47	1347	1530	64971166	10	1003518	9828956
201	E-GEOD-48147	f15	7337739	10366	690	1380	1388	46	1297	1478	70507114	10	1468599	11452057
202	E-GEOD-48147	f16	7581841	10720	1099	2198	2480	68	2346	2614	75088026	10	5036692	24265147
203	E-GEOD-48147	Total	108790514	17677	669	1337	1250	44	1163	1337	1045918168	10	NULL	49260375
204	E-GEOD-48862	f1	47432350	21056	17	34	64	21	22	105	372565925	8	NULL	NULL
205	E-GEOD-48862	f2	50043246	21209	13	27	57	23	13	101	389562014	8	NULL	NULL
206	E-GEOD-48862	f3	46384238	21180	13	25	51	22	8	93	360323402	8	NULL	NULL
207	E-GEOD-48862	f4	48904489	21138	12	24	52	23	7	98	379907075	8	NULL	NULL
208	E-GEOD-48862	f5	52286271	21217	18	35	74	25	26	123	414874056	8	NULL	NULL
209	E-GEOD-48862	f6	55294170	21030	17	34	62	21	21	104	435561735	8	NULL	NULL
210	E-GEOD-48862	f7	50959725	21113	12	24	44	21	3	85	393721623	8	NULL	NULL
211	E-GEOD-48862	f8	53455612	21137	13	26	53	23	8	98	414362214	8	NULL	NULL
212	E-GEOD-48862	Total	404760101	22534	10	20	38	17	5	71	3006302009	7	NULL	NULL
213	E-GEOD-51091	f1	20927680	9056	199	399	361	25	311	410	174656578	8	NULL	NULL
214	E-GEOD-51091	f2	19615075	9031	124	248	247	21	206	289	160451867	8	NULL	NULL
215	E-GEOD-51091	f3	19283168	8761	243	486	474	28	418	530	166276442	9	NULL	845393
216	E-GEOD-51091	f4	20797122	8665	211	422	455	28	401	509	179037487	9	NULL	NULL
217	E-GEOD-51091	f5	20804962	8825	223	446	442	27	389	494	177727672	9	NULL	NULL
218	E-GEOD-51091	Total	101428007	9269	158	316	289	21	248	331	815422657	8	NULL	NULL
219	E-GEOD-53024	f1	54219180	30909	1124	2247	2336	64	2210	2462	553314051	10	NULL	31068302
220	E-GEOD-53024	f2	33417128	29527	1252	2505	2340	58	2227	2454	339523274	10	NULL	22674503
221	E-GEOD-53024	f3	54267737	29158	1652	3303	4822	90	4645	4998	555768767	10	4342468	189792909
222	E-GEOD-53024	Total	141904045	32471	812	1624	1760	56	1651	1870	1414088049	10	NULL	6442303
223	E-GEOD-56890	f1	11256472	15890	980	1960	2176	61	2058	2295	111931976	10	1548321	20168533
224	E-GEOD-56890	f2	12016505	15929	851	1701	1913	57	1801	2025	119019247	10	136762	17074259
225	E-GEOD-56890	f3	9428644	15737	938	1875	2068	59	1952	2184	93605168	10	988480	15642711
226	E-GEOD-56890	f4	9659715	15665	887	1774	1893	59	1777	2009	95647803	10	581134	13715663
227	E-GEOD-56890	f5	10849180	15813	1004	2008	2250	63	2127	2373	108123041	10	1766195	20400206
228	E-GEOD-56890	Total	53210516	17424	778	1557	1761	54	1656	1867	519473058	10	NULL	63911355
229	E-MTAB-1178	f1	189556	9736	3424	6848	9786	136	9519	10052	2072609	11	372354	1487284
230	E-MTAB-1178	f2	210321201	27805	166	332	181	19	144	218	1860365181	9	NULL	NULL
231	E-MTAB-1178	f3	10031616	21646	2764	5528	7050	116	6822	7278	110402867	11	7339571	36463729
232	E-MTAB-1178	f4	55775209	25999	1152	2304	2212	66	2082	2342	586746284	11	NULL	29220075
233	E-MTAB-1178	f5	60997848	26281	1012	2023	1817	60	1701	1934	635189745	10	NULL	16701114
234	E-MTAB-1178	f6	60997848	26281	1012	2023	1817	61	1697	1937	635189745	10	NULL	16701114
235	E-MTAB-1178	f7	11551490	21920	2974	5948	8098	129	7846	8350	127684861	11	9234368	48663914
236	E-MTAB-1178	f8	25955348	24546	1789	3577	3797	80	3639	3954	280085737	11	5705923	38968838
237	E-MTAB-1178	f9	35637772	24787	1683	3366	3461	83	3298	3624	384079823	11	5862606	44967012
238	E-MTAB-1178	f10	25457920	24022	1994	3988	4535	93	4352	4717	277244400	11	7880367	48475403
239	E-MTAB-1178	Total	496915808	27982	133	265	137	12	113	161	4093780786	8	NULL	NULL
240	E-MTAB-651	f1	12818341	15238	862	1724	2351	64	2224	2477	125325980	10	836805	32776263
241	E-MTAB-651	f2	12304940	15125	880	1760	2303	61	2184	2422	120141980	10	1155501	30872921
242	E-MTAB-651	f3	12563174	15127	814	1629	2122	62	2000	2244	122407231	10	251332	27464935
243	E-MTAB-651	f4	10986817	15049	924	1849	2190	65	2062	2318	107431143	10	1640771	24791384
244	E-MTAB-651	f5	13675491	15164	815	1631	2163	65	2035	2290	133826916	10	249398	29663061
245	E-MTAB-651	f6	16402799	15463	919	1838	2567	70	2430	2704	161168310	10	1827606	46423880
246	E-MTAB-651	f7	11908506	15257	852	1705	2038	61	1918	2157	115987619	10	660054	23878940
247	E-MTAB-651	f8	19607368	15737	952	1904	2334	65	2206	2462	192758324	10	2578773	45520650
248	E-MTAB-651	f9	15248535	15352	672	1343	1724	58	1610	1837	146953529	10	NULL	23497672
249	E-MTAB-651	f10	2416909	13596	762	1523	1726	55	1619	1833	23415171	10	131626	4099241
250	E-MTAB-651	f11	14039798	15115	640	1279	1568	54	1463	1674	134887738	10	NULL	18213483
251	E-MTAB-651	f12	12071702	15061	870	1741	2108	57	1996	2221	117796859	10	1048855	25785141
252	E-MTAB-651	f13	14799863	15438	964	1929	2353	66	2224	2483	145969414	10	2348875	34400129
253	E-MTAB-651	f14	22780558	15795	937	1873	2452	68	2319	2585	224072768	10	2511071	57583920
254	E-MTAB-651	Total	191624801	18429	803	1606	2050	61	1931	2168	1893254200	10	NULL	272040647
255	Sunflower	Somatic	100607075	34635	330	660	524	27	471	578	919542357	9	NULL	NULL
256	Sunflower	Ha89R1	98778565	34359	433	867	619	30	560	678	934844986	9	NULL	NULL
257	Sunflower	Ha89R2	79611917	34112	506	1011	724	33	660	788	772148439	10	NULL	NULL
258	Sunflower	F1R1	105485407	34222	476	952	710	33	644	775	1020150607	10	NULL	NULL
259	Sunflower	F1R2	52548447	33634	681	1362	979	40	902	1057	527548474	10	NULL	NULL
260	Sunflower	SilR1	70092069	26819	430	859	637	36	566	707	680484493	10	NULL	NULL
261	Sunflower	SilR2	72609773	31361	747	1493	1235	48	1141	1330	737343398	10	NULL	NULL
262	Sunflower	Total	579733253	36314	24	48	23	5	13	33	3540935839	6	NULL	NULL
263	GSE1581	mus.adrenal	3639397	11650	152	305	259	26	208	311	32282656	9	NULL	NULL
264	GSE1581	mus.bladder	4287506	11832	177	353	289	26	238	340	38271326	9	NULL	NULL
265	GSE1581	mus.bone	3717931	9495	138	276	217	23	172	263	32323877	9	NULL	NULL
266	GSE1581	mus.brain	43882943	19080	140	280	188	19	151	226	376833481	9	NULL	NULL
267	GSE1581	mus.brown.fat	3220667	9740	217	434	338	27	285	391	29020236	9	NULL	NULL
268	GSE1581	mus.cartilage	3995623	10651	180	359	289	25	239	338	35263304	9	NULL	NULL
269	GSE1581	mus.cervix	1795867	7217	99	198	163	20	123	203	15177231	8	NULL	NULL
270	GSE1581	mus.embryo	1858652	10499	167	334	268	26	217	320	16609958	9	NULL	NULL
271	GSE1581	mus.es.cells	3935383	11203	151	301	273	26	222	325	34798842	9	NULL	NULL
272	GSE1581	mus.esophagus	4191286	9668	120	241	167	19	130	204	35642274	9	NULL	NULL
273	GSE1581	mus.eye	3429715	12027	193	386	295	25	245	345	30745178	9	NULL	NULL
274	GSE1581	mus.heart	9014897	13181	210	419	355	29	298	412	81421056	9	NULL	NULL
275	GSE1581	mus.kidney	8917102	12831	96	191	162	21	121	203	75900833	9	NULL	NULL
276	GSE1581	mus.large.intestine	3205392	9200	168	335	302	27	249	355	28459076	9	NULL	NULL
277	GSE1581	mus.liver	5293436	8564	141	283	269	25	219	319	46241595	9	NULL	NULL
278	GSE1581	mus.lung	4098823	11416	137	275	223	23	178	268	36030871	9	NULL	NULL
279	GSE1581	mus.lymph.nodes	3663102	10034	147	294	245	22	201	289	31599570	9	NULL	NULL
280	GSE1581	mus.mammary.gland	1733751	9253	177	354	256	22	213	299	15271131	9	NULL	NULL
281	GSE1581	mus.ovary	1982172	11069	127	254	218	25	168	267	17441961	9	NULL	NULL
282	GSE1581	mus.pituitary	3121969	9451	217	434	336	26	284	387	27843016	9	NULL	NULL
283	GSE1581	mus.placenta	2361151	9509	165	330	261	23	215	306	20797385	9	NULL	NULL
284	GSE1581	mus.prostate	1818040	5930	137	274	228	22	185	271	15585322	9	NULL	NULL
285	GSE1581	mus.skeletal.musucle	3628194	7856	191	381	360	30	302	418	32414195	9	NULL	NULL
286	GSE1581	mus.skin	3627064	11589	163	325	253	24	206	300	32031372	9	NULL	NULL
287	GSE1581	mus.small.intestine	4131380	11432	244	488	445	33	381	509	38084684	9	NULL	NULL
288	GSE1581	mus.spinal.cord	3603914	13797	186	371	309	28	254	364	32698129	9	NULL	NULL
289	GSE1581	mus.spleen	3492052	10170	165	330	260	23	216	305	30405316	9	NULL	NULL
290	GSE1581	mus.stomach	1833946	8649	202	403	370	30	311	429	16719548	9	NULL	NULL
291	GSE1581	mus.testis	2022982	8696	108	216	168	22	126	210	17319791	9	NULL	NULL
292	GSE1581	mus.thymus	3726433	11417	126	251	205	24	158	251	32324075	9	NULL	NULL
293	GSE1581	mus.thyroid	3915622	10935	141	281	230	24	183	276	34205500	9	NULL	NULL
294	GSE1581	mus.uterus	3894549	11004	148	296	244	25	195	293	34188642	9	NULL	NULL
295	GSE1581	mus.white.fat	3511145	11336	199	398	330	27	277	383	31439933	9	NULL	NULL
296	GSE1581	mus.femele	81597835	21575	52	105	65	14	37	92	652887859	8	NULL	NULL
297	GSE1581	mus.male	73160216	22054	59	117	78	14	51	106	589553359	8	NULL	NULL
298	GSE1581	Total	160552086	23332	0	0	0	5	0	9	587875539	4	NULL	NULL
299	GSE54123	ed10r1	932804	20571	5951	11902	19809	194	19428	20190	10688424	11	1715947	8687579
300	GSE54123	ed10r2	931992	20754	6544	13087	20789	195	20407	21171	10724984	12	1873584	8747354
301	GSE54123	ed20r1	1145169	22828	6505	13009	23145	224	22705	23584	13293145	12	1966957	10850990
302	GSE54123	ed20r2	920047	21680	6664	13328	22737	215	22315	23159	10647895	12	1742099	8931594
303	GSE54123	ed40r1	718089	20934	6576	13152	21606	202	21210	22002	8293520	12	1388732	6760776
304	GSE54123	ed40r2	1062982	22020	6619	13238	22516	223	22080	22953	12277837	12	2022756	10399319
305	GSE54123	ed60r1	1246855	20887	5645	11291	20270	200	19877	20662	14339470	12	2012267	11411812
306	GSE54123	ed60r2	1059745	19668	6455	12911	20986	206	20583	21389	12161990	11	2210470	10499319
307	GSE54123	Total	8017683	34066	2011	4022	4786	113	4565	5008	89889378	11	461892	9120856
308	humanMPSS	AdrenalGland	1054497	11369	74	148	125	27	73	178	9244436	9	NULL	NULL
309	humanMPSS	Bladder	978049	9728	28	55	34	14	6	63	7826080	8	NULL	NULL
310	humanMPSS	BoneMarrow	1010511	8423	10	20	12	13	0	37	7505528	7	NULL	NULL
311	humanMPSS	B.Amygdala	973569	11928	25	50	43	24	0	90	8065581	8	NULL	NULL
312	humanMPSS	B.CaudateNucleus	1039527	11568	179	358	316	31	254	377	9560453	9	NULL	NULL
313	humanMPSS	B.Cerebellum	902231	9575	0	0	0	16	0	32	5200632	6	NULL	NULL
314	humanMPSS	B.CorpusCallosum	882445	11935	57	113	112	28	58	166	7725411	9	NULL	NULL
315	humanMPSS	B.Fetal	767919	9950	1	2	1	9	0	18	4564407	6	NULL	NULL
316	humanMPSS	B.Hypothalamus	983980	11476	104	209	211	31	150	272	8871079	9	NULL	NULL
317	humanMPSS	B.Thalamus	1076935	10847	19	38	43	21	1	84	8743830	8	NULL	NULL
318	humanMPSS	Heart	1099897	10867	237	474	496	38	422	570	10422762	9	NULL	NULL
319	humanMPSS	Kidney	1043055	8852	19	39	28	17	0	61	8254057	8	NULL	NULL
320	humanMPSS	Lung	994976	11470	51	101	119	28	63	174	8666815	9	NULL	NULL
321	humanMPSS	MammaryGland	1037119	9418	3	7	6	16	0	38	7352384	7	NULL	NULL
322	humanMPSS	Pancreas	1122006	6580	275	551	574	39	498	649	10613652	9	NULL	461945
323	humanMPSS	PituitaryGland	1068227	10640	22	44	32	19	0	68	8568651	8	NULL	NULL
324	humanMPSS	Placenta	939372	7521	7	13	12	14	0	40	6811509	7	NULL	NULL
325	humanMPSS	Prostate	1012568	9151	1	2	2	12	0	25	6403586	6	NULL	NULL
326	humanMPSS	Retina	929482	11501	127	254	217	27	164	269	8361922	9	NULL	NULL
327	humanMPSS	SalivaryGland	1010284	8583	478	956	764	37	690	837	9710309	10	33552	494456
328	humanMPSS	SmallIntestine	995657	11890	114	227	213	29	155	270	8962076	9	NULL	NULL
329	humanMPSS	SpinalCord	1046877	12311	449	898	740	39	663	817	10126935	10	NULL	120146
330	humanMPSS	Spleen	923030	12489	400	801	680	36	610	751	8884840	10	NULL	26576
331	humanMPSS	Stomach	988978	7369	28	56	36	17	2	69	7887327	8	NULL	NULL
332	humanMPSS	Testis	956455	14344	89	179	160	24	113	206	8571760	9	NULL	NULL
333	humanMPSS	Thymus	864561	12454	207	415	401	34	335	468	8094261	9	NULL	NULL
334	humanMPSS	Thyroid	967872	11513	84	167	146	27	94	199	8542097	9	NULL	NULL
335	humanMPSS	Trachea	1016016	11654	110	219	190	30	131	249	9169472	9	NULL	NULL
336	humanMPSS	Uterus	942378	12664	166	333	314	33	250	378	8748984	9	NULL	NULL
337	humanMPSS	Colon	1028538	6992	0	0	0	13	0	25	4668785	5	NULL	NULL
338	humanMPSS	Monocytes	875905	8912	431	862	502	28	447	558	8139668	9	NULL	51552
339	humanMPSS	PBL	879033	8401	229	458	419	28	364	474	8073889	9	NULL	NULL
340	humanMPSS	Total	31411949	22935	2	3	1	2	0	5	162929269	5	NULL	NULL
341	E-GEOD-33853	f1	10905306	61927	1547	3093	2523	72	2381	2664	120113270	11	NULL	NULL
342	E-GEOD-33853	f2	11410538	69362	356	711	336	24	289	383	111229276	10	NULL	NULL
