# Supplementary material for: How Many Genes Are Expressed in a Transcriptome? Estimation and Results for RNA-Seq
Source: PLoS One. 2015 Jun 24;10(6):e0130262. doi: 10.1371/journal.pone.0130262 (PMC4479379; doi:10.1371/journal.pone.0130262)
Supplement: S1 Text — A documented R function (in plain text format) for the estimation of undetected genes and related statistics. (TXT) [file pone.0130262.s003.txt]

######################################################################
# S3_R.txt An R function to calculate the number of missing genes    #
#                                                                    #
# in RNA-Seq libraries                                               #
#                                                                    #
# Reference:                                                         #
# Luis Fernando Garcia-Ortega and Octavio Martinez.                  #
# How many genes are expressed in a transcriptome? Estimation and    #
#  results for RNA-seq Submitted to PLoS One. January, 2015.         #
#                                                                    #
# The full R package can be obtained from the following link         #

# http://computational.biology.langebio.cinvestav.mx/DOWNLOAD/UndetectedGenes/ 

# -------------------------------------------------------------------#
#                                                                    #
# To use the function documented here set the file "S3_R.txt" in     #
#   the current directory and in R type 'source("S3_R.txt")'         #
# The following paragraphs give you information about the function   #
#                                                                    #
# You are free to distribute this code (License: GPL-2)              #
#	in such case give credit and please keep this header.        #
#                                                                    #
# Questions and comments to                                          #
#    Octavio Martinez omartine@langebio.cinvestav.mx                 #
#                                                                    #
# -------------------------------------------------------------------#
# Description                                                        #
#                                                                    #
# Estimates the number of undetected or missing genes that are       #
#   likely to be expressed in an RNA-seq library but were missed in  #
#   a particular sample (x) of the library. Approximated bias,       #
#   standard error and confidence limits are also provided.          #
#   Additionally, the sample size needed to estimate a given         #
#   percentage of the undetected genes can also be obtained.         #
#   Extra statistics can also be provided (see details)              #
#                                                                    #
# -------------------------------------------------------------------#
#                                                                    #
# Usage                                                              #
#   h6(x, dist = "pois", B = 1000, alpha1 = 0.05, alpha2 = 0.05,     #
#   psi = 0.95, extra = FALSE)                                       #
#                                                                    #
# -------------------------------------------------------------------#
#                                                                    #
# Arguments                                                          #
#                                                                    #
# x An integer vector containing the raw (NOT normalized!) counts    #
#   for the number of tags for each one of the genes detected in     #
#   the sample.                                                      #
#                                                                    #
# dist Distribution assumed for the bootstrap procedure to obtain    #
#   approximated standard error, bias and confidence intervals.      #
#   Possible values are "pois" (Poisson, default) and "mult"         #
#   (Multinomial).                                                   #
#                                                                    #
# B Number of bootstrap replicates to obtain approximated standard   #
#   error, bias and confidence intervals.                            #
#                                                                    #
# alpha1 Probability of error Type I for approximate confidence      #
#   intervals (at 1-alpha confidence level)                          #
#                                                                    #
# alpha2 Probability to calculate the sample size, T, needed to      #
#   obtain P[f0>0] = alpha2 assuming that the current vector         #
#   represents a complete sample (non undetected genes)              #
#                                                                    #
# psi Desired proportion of the undetected genes that wants to be    #
#   detected with extra sample, must be 0 < psi < 1.                 #
#                                                                    #
# extra	Option to ask for extra calculations. If FALSE a vector is   #
#   returned, if TRUE a list with the extra components is returned.  #
#                                                                    #
# -------------------------------------------------------------------#
#                                                                    #
# Details                                                            #
#                                                                    #
# Counts of gene tags resulting from the sequencing and mapping of   #
#   an RNA-seq library provide evidence of expression for a given    #
#   number of genes. However, genes with low expression level are    #
#   likely to be missed in any given sample, even when the sample    #
#   size (sequence depth) could be large. This function provides an  #
#   estimate of the number of genes that were undetected (missed) in # 
#   the sample (h6). It also includes estimates of the bias          #
#   (bias.h6), standard error (se.h6) and approximate confidence     #
#   limits for the number of undetected genes, LL and UL (lower and  #
#   upper limits respectively).                                      #
#                                                                    #
# Additionally, if extra=TRUE, a list is given with extra            #
#   calculations, including sample attributes, sample size needed    # 
#   for a probability alpha2 to have no undetected genes, extra      #
#   sample size needed to estimate a proportion psi of the estimated #
#   undetected genes, values of frequencies of frequencies fr in the #
#   original data and the call done to the function.                 #
#                                                                    #
# -------------------------------------------------------------------#
#                                                                    #
# Value                                                              #
#                                                                    #
# If extra=FALSE (the default), then the function returns a vector   #
#   of statistics for h6 with components: h6 - estimate of the       #
#   number of undetected (missing) genes; bias.h6 - bias for the     #
#   estimate h6 (mean of the bootstrap estimates of h6 minus value   #
#   of h6 in the original sample), se.h6 - estimated standard error  #
#   of h6 and (LL, UL) the lower and upper (1-alpha1) confidence     #
#   limits for h6.                                                   #
#                                                                    #
# If extra=TRUE then the result is a list with components            #
#                                                                    #
# h6.stats Vector os basic statistics for the number of undetected   #
#   genes (see above)                                                #
#                                                                    #
# sam.atr Sample attributes; a vector with components:               #
#   g - Number of genes observed in the original sample,             #
#   N - sample size (sum of tags in the original sample),            #
#   G.est - Number of genes estimated to be expressed in the         #
#   transcriptome; G.est = g + h6.                                   #
#                                                                    #
# T.res	Vector of results for sample size needed to obtain           #
#   P[f0=0] = alpha2 with components: T - Estimated sample size      #
#   needed to have P[f0=0] = alpha2 ASSUMING that the sample is      #
#   complete, rTN - Ratio T/N, alpha2 - The input value of alpha2    #
#   used to calculate T, error - Numerical error in the              #
#   approximation of the sample.                                     #
#                                                                    #
# m.psi	Integer, m.psi - Extra sample size needed to estimate a      #
#   proportion psi of the undetected genes.                          #
#                                                                    #
# fr.sam Vector with the frequencies of frequencies f1, f2, f3, f4,  #
#   f5, f6 observed in the original data.                            #
#                                                                    #
# the.call The call for the function.                                #
#                                                                    #
# -------------------------------------------------------------------#
#                                                                    #
# Note Beware to the fact that the bootstrap procedure employed to   # 
#   calculate standard error and confidence interval is likely to    #
#   underestimate the true variability of gene expression.           #
#                                                                    #
# -------------------------------------------------------------------#
# Authors                                                            #
# Octavio Martinez and Luis Fernando Garcia-Ortega                   #
# -------------------------------------------------------------------#
#                                                                    #
# Examples                                                           #
#                                                                    #
# Runs with a dummy vector and default parameters                    #
#      temp <- rep(c(1:10), times=c(10:1))                           #
# (the dummy vector "temp" is assumed to be the result               #
#  of an RNA-seq experiment)                                         #
#      h6(temp)                                                      #
#      rm(temp)                                                      #
# Runs with a distinct dummy vector, but with custom parameters      #
# and gives extra calculations.                                      #
#      h6(rep(x=c(1:20), each=5), dist="mult", B=5000,               #
#         alpha1=0.01, alpha2=0.01, psi=0.99, extra=TRUE)            #
# Running with a large vector roughly mimicking a real RNAseq        #
#   library:                                                         #
#      h6(x=rnbinom(n=10000, size=1, mu=10)+1, extra=TRUE)           #
# -------------------------------------------------------------------#
#                                                                    #
# Below this line is the code for the function DO NOT MODIFY!        #
# -------------------------------------------------------------------#

h6 <-
function (x, dist = "pois", B = 1000, alpha1 = 0.05, alpha2 = 0.05, 
    psi = 0.95, extra = FALSE) 
{
    y <- x[x > 0]
    temp <- sum(y - round(y))
    if (temp > 0) 
        stop("The argument x does not appears to be a vector of integers!")
    fr.sam <- tabulate(y, nbins = 6)
    names(fr.sam) <- paste("f", c(1:6), sep = "")
    temp <- sum(1 * (fr.sam[2:6] == 0))
    if (temp != 0) {
        temp <- paste("fr.sam = ", paste(fr.sam, collapse = ", "), 
            "Some values of fr in sample are zero, resulting in h6=NA!")
        stop(temp)
    }
    the.call <- match.call()
    h6 <- function(z) {
        fr <- tabulate(bin = z, nbins = 6)
        r1 <- 6 * (fr[1]^2) * sum(1/fr[2:6])/50
        if (is.na(r1)) 
            return(r1)
        if (r1 == Inf) 
            r1 <- NA
        r1
    }
    est.h6 <- h6(y)
    if ((dist != "pois") & (dist != "mult")) 
        stop("Only dist=\"pois\" (Poisson) or Multinomial (\"mult\") are implemented, sorry.")
    ng <- length(y)
    N <- sum(y)
    if (dist == "pois") {
        boo <- as.vector(replicate(n = B, h6(rpois(n = ng, lambda = y))))
    }
    else {
        boo <- as.vector(replicate(n = B, h6(rmultinom(1, size = N, 
            prob = y))))
    }
    mean.boo <- mean(boo, na.rm = TRUE)
    bias.h6 <- mean.boo - est.h6
    se.h6 <- sd(boo, na.rm = TRUE)
    za <- qnorm(p = alpha1/2, lower.tail = FALSE)
    LL <- round(est.h6 - (za * se.h6))
    LL <- 0 * (LL < 0) + LL * (LL >= 0)
    UL <- round(est.h6 + (za * se.h6))
    res <- c(round(est.h6), bias.h6, se.h6, LL, UL)
    names(res) <- c("h6", "bias.h6", "se.h6", "LL", "UL")
    if (extra) {
        G.est <- ng + est.h6
        sam.atr <- c(ng, N, round(G.est))
        names(sam.atr) <- c("g", "N", "G.est")
        to.opt <- function(T, prob, alpha) {
            (1 - prod(1 - exp(-T * prob)) - alpha)^2
        }
        p <- y/N
        the.min <- optimize(f = to.opt, interval = c(N/2, 20 * 
            N), prob = p, alpha = alpha2, tol = 1e-06)
        T.res <- c(round(the.min$minimum), the.min$minimum/N, 
            alpha2, the.min$objective)
        names(T.res) <- c("T", "rTN", "alpha2", "error")
        f1 <- length(y[y == 1])
        if (f1 > 0) {
            m.psi <- round(N * (est.h6/f1) * log(est.h6/(G.est * 
                (1 - psi))))
            if (m.psi < 0) 
                m.psi <- NA
        }
        else {
            m.psi <- NA
        }
        res <- list(res, sam.atr, T.res, m.psi, fr.sam, the.call)
        names(res) <- list("h6.stats", "sam.atr", "T.res", "m.psi", 
            "fr.sam", "the.call")
    }
    res
}
